# Supplementary material for: Incremental Validity of ADHD Dimensions in the Predictions of Emotional Symptoms, Conduct Problems, and Peer Problems in Adolescents Based on Parent, Teacher, and Self-Ratings
Source: Pediatr Rep. 2024 Dec 10;16(4):1115–33. doi: 10.3390/pediatric16040095 (PMC11677613; doi:10.3390/pediatric16040095)
Supplement: Supplementary file 1 [file pediatrrep-16-00095-s001.zip]

Archive with 1 entries (1 files):
- pediatrrep-3292353-supplementary.pdf
